# Supplementary material for: Proteasome-dependent truncation of the negative heterochromatin regulator Epe1 mediates antifungal resistance
Source: Nat Struct Mol Biol. Author manuscript; Available in PMC 2022 Aug 13. (PMC7613290; doi:10.1038/s41594-022-00801-y)
Supplement: Suuplementary tables [file EMS151998-supplement-Suuplementary_tables.xlsx]

## Sheet: Supp.Table.1
Table S1. Strain used in this study
Name	Genotype	Source
972	h- wild type	lab stock
A5885	h- lid2-TAP:ura4+ ura4-D18 leu1-32 ade6-210 his3D	Parental FL201. Gift from Fei Li (Cande lab)
B2835	h- epe1-GFP-KAN	Torres-Garcia, 2020
B3111	S.octosporus wild type	Lab stock
B3204	h- epe1-13Myc-NAT	This study
B3250	S.cerevisiae Sgo1-GFP	Lab stock, gift from Adele Marston
B3826	h- 3xFLAG-epe1-GFP-KAN	Torres-Garcia, 2020
B3827	h- 3xMyc-epe1-GFP-KAN	This study
B3828	h- 100 amino acids deletion from N-terminus of epe1-GFP-KAN	This study
B3829	h- 150 amino acids deletion from N-terminus of epe1-GFP-KAN	This study
B3830	h- 200 amino acids deletion from N-terminus of epe1-GFP-KAN	This study
B4001	h? Ade6P-sfGFP-Ura4-Terminator	Lab stock
B4038	h? epe1-GFP-KAN mts2-1 TS	This study
B4039	h+ epe1-13Myc-NAT mts2-1 TS	This study
B4040	h-sty1Δ::NAT, epe1-GFP-KAN	This study
B4288	h-gad8Δ::NAT epe1-GFP-KAN	This study
B4289	h-pmk1Δ::NAT,epe1-GFP-KAN	This study
B4292	h-atf1Δ::NAT, epe1-GFP-KAN	This study
B4621	h- epe1 deletion by Crispr	Torres-Garcia, 2020
B4782	h- 50 amino acids deletion from N-terminus of epe1-GFP-KAN	This study
B4789	h-pek1Δ::NAT	This study
B4940	h- 101-110 amino acids deletion from epe1-GFP-KAN	This study
B4942	h- 111-120 amino acids deletion from epe1-GFP-KAN	This study
B4944	h- 121-130 amino acids deletion from epe1-GFP-KAN	This study
B5048	h-pmp1Δ::HYG,epe1-GFP-KAN	This study
B5090	h-N-ter 150 amino acids of Epe1 with GFP	This study
B5623	h- 151-170 amino acids deletion from epe1-GFP-KAN	This study
B5625	h- 171-190 amino acids deletion from epe1-GFP-KAN	This study
B5627	h- 190-210 amino acids deletion from epe1-GFP-KAN	This study
B4057	h-clr4Δ::NAT	This study
B5641	h- 100 amino acids deletion from N-terminus of epe1-GFP-KAN, clr4Δ::NAT	This study
B5645	h- 150 amino acids deletion from N-terminus of epe1-GFP-KAN, clr4Δ::NAT	This study
B5650	h- epe1 deletion by Crispr, clr4Δ::NAT	This study
B5654	h- epe1-GFP-KAN, clr4Δ::NAT	This study
B5775	h-hul5Δ::NAT	This study
B5776	h-pub3Δ::NAT	This study
B6243	h- Epe1-13Myc NAT, ddb1Δ::HYG	This study
B6453	h- tEpe1-cd-GFP	This study
B6455	h- Epe1-cd-GFP	This study
B6469	h- hul5Δ::HYG, pub3Δ::NAT	This study
B6483	h- tepe1-GFP resistant colony-1	This study
B6484	h- tepe1-GFP resistant colony-2	This study
B6485	h- tepe1-GFP resistant colony-3	This study
B6486	h- tepe1-GFP resistant colony-4	This study
B6487	h- tepe1-GFP resistant colony-5	This study
B6488	h- tepe1-GFP resistant colony-6	This study
B6489	h- tepe1-GFP resistant colony-7	This study
B6490	h- tepe1-GFP resistant colony-8	This study
B6491	h- tepe1-GFP resistant colony-9	This study
B6492	h- tepe1-GFP resistant colony-10	This study
B6493	h- tepe1-GFP untreated colony-1	This study
B6494	h- tepe1-GFP untreated colony-2	This study
B6495	h- tepe1-GFP untreated colony-3	This study
B6496	h- tepe1-GFP untreated colony-4	This study

## Sheet: Supp.Table 2
Reagent or Resource	Source	Identifier
Name	Sequence	Description
Epe1-GFP/Myc-F	AAAATAACATTTATGATTTTGAAGATCACTCTCCTGTTAGGGAAAAATGGGGGCACAGGCTTCGGTCCAGAGGTGCTAGTCGGATCCCCGGGTTAATTAA	C-terminal tagging of epe1+ with GFP/13Myc using Bahler construct-F
Epe1-GFP/Myc-R	CTTAATTATTTGATGAAACCTTCATGATATACTCATAAAATGTGAACTACTCAAGAATCATAAGCACGTGGGGATAAATAGAATTCGAGCTCGTTTAAAC	C-terminal tagging of epe1+ with GFP/13Myc using Bahler construct-R
3x-FLAF-Epe1-HR_F	TTTATAGTTACCTTTTTGCTAGTAAGCAATTAATTTTTGGGACTTTTAAGATGGACTACAAAGACCATGACGGTGATTATAAAGATCATGACATCGACTA	Making 3xFLAG-Epe1-HR-template-F
3x-FLAF-Epe1-HR-R	GAATATCAATGTCTTGATTTATAATGTCATCGTATTCAAGCCAGGAATCGCTGCCTCCTCCCTTGTCATCGTCATCCTTGTAGTCGATGTCATGATCTTT	Making 3xFLAG-Epe1-HR-template-R
3x-Myc-Epe1-HR-F	TAAGCAATTAATTTTTGGGACTTTTAAGATGGAACAAAAACTCATCTCAGAAGAGGATCTGTTGCCAGAACAAAAACTCATCTCAGAAGAGGATCTGTTG	Making 3xMyc-Epe1-HR-template-F
3x-Myc-Epe1-HR-R	TGATTTATAATGTCATCGTATTCAAGCCAGGAATCGCTGCCTCCTCCCAGATCCTCTTCTGAGATGAGTTTTTGTTCTGGCAACAGATCCTCTTCTGAGA	Making 3xMyc-Epe1-HR-template-R
T50-Epe1-HR-F	AACACAGCCATAGAATCTCCTTAGTTTGCATCGCAATTTTATAGTTACCTTTTTGCTAGTAAGCAATTAATTTTTGGGACTTTTAAGATGAAAGAGGAAA	Making HR-template for Epe1∆N50-F
T50-Epe1-HR-R	AGGATTGACGTATTGAGGGTTTATGCAGGATAAATGTGATTTTGTCGCAATAGGAGTTGACTGGTTTCCGCACCATGAAATTTCCTCTTTCATCTTAAAA	Making HR-template for Epe1∆N50-R
T100-Epe1-HR-F	AACACAGCCATAGAATCTCCTTAGTTTGCATCGCAATTTTATAGTTACCTTTTTGCTAGTAAGCAATTAATTTTTGGGACTTTTAAGATGCCTTCCTTTG	Making HR-template for Epe1∆N100-F
T100-Epe1-HR-R	TCTTTTTCGACGACGATTACGACTAAGGCATCGTGATCTTGTTTTGTCTACAGATTGTCTCTCACTGAAGTGAGGCTGTGCAAAGGAAGGCATCTTAAAA	Making HR-template for Epe1∆N100-R
T150-Epe1-HR-F	AACACAGCCATAGAATCTCCTTAGTTTGCATCGCAATTTTATAGTTACCTTTTTGCTAGTAAGCAATTAATTTTTGGGACTTTTAAGATGTTTCGTCGTA	Making HR-template for Epe1∆N150-F
T150-Epe1-HR-R	TGTATCAGACGAAGGAAATATTGTGGGTTCATTAAATCCAGTATCCCTAAAATAACTAAAATTTACACTTTCGGCAGGCATACGACGAAACATCTTAAAA	Making HR-template for Epe1∆N150-R
T200-Epe1-HR-F	AACACAGCCATAGAATCTCCTTAGTTTGCATCGCAATTTTATAGTTACCTTTTTGCTAGTAAGCAATTAATTTTTGGGACTTTTAAGATGCTCGCCCTTG	Making HR-template for Epe1∆N200-F
T200-Epe1-HR-R	GCTGGGCTCGAGGCTCATGTACTTTACCCAACTTTCCATGTCCATTTTATTTGGAATTTGTTTTTGTGTCACAACATCCACAAGGGCGAGCATCTTAAAA	Making HR-template for Epe1∆N200-R
SgRNA-1F	CtagaGGTCTCgGACTGGACTTTTAAGATGGATTCCGTTTcGAGACCcttCC	Golden Gate cloning epe1-sgRNA-1-F
SgRNA-1R	GGaagGGTCTCgAAACGGAATCCATCTTAAAAGTCCAGTCcGAGACCtctaG	Golden Gate cloning epe1-sgRNA-1-R
101-110-Epe1-HR-F	TTCACCTGTCTCGGTAGATACAGAATTTCAGGATACATATTTGCTTGATGCAAGACAATCTGTAGACAAAACAAGATCACGATGTCTTAGTCGTAATCGT	Making HR-template for Epe1∆101-110-F
101-110-Epe1-HR-R	CGACGAAAGCCGTCTTGTGGAAAAGACATGCCAAGTAATCTTTGATGGTTTTTATGAAGATTGGGATGTCTTTTTCGACGACGATTACGACTAAGACATC	Making HR-template for Epe1∆101-110-R
111-120-Epe1-HR-F	TTCACCTGTCTCGGTAGATACAGAATTTCAGGATACATATTTGCTTGATGCACCTTCCTTTGCACAGCCTCACTTCAGTGAGTGTCTTAGTCGTAATCGT	Making HR-template for Epe1∆111-120-F
111-120-Epe1-HR-R	CGACGAAAGCCGTCTTGTGGAAAAGACATGCCAAGTAATCTTTGATGGTTTTTATGAAGATTGGGATGTCTTTTTCGACGACGATTACGACTAAGACACTC	Making HR-template for Epe1∆111-120-R
121-130-Epe1-HR-F	TTCACCTGTCTCGGTAGATACAGAATTTCAGGATACATATTTGCTTGATGCACCTTCCTTTGCACAGCCTCACTTCAGTGAGAGACAATCTGTAGACAAA	Making HR-template for Epe1∆121-130-F
111-130-Epe1-HR-R	CGACGAAAGCCGTCTTGTGGAAAAGACATGCCAAGTAATCTTTGATGGTTTTTATGAAGATTGGGATGTCGTGATCTTGTTTTGTCTACAGATTGTCTCT	Making HR-template for Epe1∆121-130-R
130-150-Epe1-HR-F	GGATACATATTTGCTTGATGCACCTTCCTTTGCACAGCCTCACTTCAGTGAGAGACAATCTGTAGACAAAACAAGATCACGATGTCTTAGTCGTAATCGT	Making HR-template for Epe1∆130-150-F
130-150-Epe1-HR-R	GTGGGTTCATTAAATCCAGTATCCCTAAAATAACTAAAATTTACACTTTCGGCAGGCATACGACGAAATCTTTTTCGACGACGATTACGACTAAGACATC	Making HR-template for Epe1∆130-150-R
SgRNA-2F	CtagaGGTCTCgGACTGGACTTTTAAGATGGATTCCGTTTcGAGACCcttCC	Golden Gate cloning epe1-sgRNA-2-F
SgRNA-2R	GGaagGGTCTCgAAACGGAATCCATCTTAAAAGTCCAGTCcGAGACCtctaG	Golden Gate cloning epe1-sgRNA-2-R
151-170-Epe1-HR-F	CATCCCAATCTTCATAAAAACCATCAAAGATTACTTGGCATGTCTTTTCCACAAGACGGCGAACCCACAATATTTCCTTCGTCTGATACACAAAATACGC	Making HR-template for Epe1∆151-170-F
151-170-Epe1-HR-R	TTTTTGTGTCACAACATCCACAAGGGCGAGCGGACAATCATAACCAATTAAAGTAGCGATTTTACTCAGATTTAGTTGtCGCGTATTTTGTGTATCAGAC	Making HR-template for Epe1∆151-170-R
171-190-Epe1-HR-F	TTACTTGGCATGTCTTTTCCACAAGACGGCTTTCGTCGTATGCCTGCCGAAAGTGTAAATTTTAGTTATTTTAGGGATACTGGATTTAATATCGCTACTT	Making HR-template for Epe1∆171-190-F
171-190-Epe1-HR-R	ACTTTCCATGTCCATTTTATTTGGAATTTGTTTTTGTGTCACAACATCCACAAGGGCGAGCGGACAATCATAACCAATTAAAGTAGCGATATTAAATCCA	Making HR-template for Epe1∆171-190-R
191-210-Epe1-HR-F	TTTAGTTATTTTAGGGATACTGGATTTAATGAACCCACAATATTTCCTTCGTCTGATACACAAAATACGCGACAACTAAATCTGAGTAAACAAATTCCAA	Making HR-template for Epe1∆191-210-F
191-210-Epe1-HR-R	GCTCAAGACGTCGTATATTCGACCACGTTTGCTGGGCTCGAGGCTCATGTACTTTACCCAACTTTCCATGTCCATTTTATTTGGAATTTGTTTACTCAGA	Making HR-template for Epe1∆191-210-R
SgRNA-3F	CtagaGGTCTCgGACTGGACTTTTAAGATGGATTCCGTTTcGAGACCcttCC	Golden Gate cloning epe1-sgRNA-3-F
SgRNA-3R	GGaagGGTCTCgAAACGGAATCCATCTTAAAAGTCCAGTCcGAGACCtctaG	Golden Gate cloning epe1-sgRNA-3-R
Epe1-KO-HR-F	GTGAACTACTCAAGAATCATAAGCACGTGGGGATAAATATTCAATGGTAGCCGAAGGAAATAAAAAGTGCCGAGGTACTTCTTAAAAGTCCCAAAAATTA	Making HR-template for Epe1∆-F
Epe1-KO-HR-R	CCATAGAATCTCCTTAGTTTGCATCGCAATTTTATAGTTACCTTTTTGCTAGTAAGCAATTAATTTTTGGGACTTTTAAGAAGTACCTCGGCACTTTTTA	Making HR-template for Epe1∆-R
N150-Tag-F	GTAATCGTCGTCGAAAAAGACATCCCAATCTTCATAAAAACCATCAAAGATTACTTGGCATGTCTTTTCCACAAGACGGCCGGATCCCCGGGTTAATTAA	tagging N-terminal 150 amino acids of Epe1 with Bahler cassette
N150-Tag-R	TTTCAATGACTCCATTGTGTGTTATGTAGTCCATAAATCATTTTAGGACGATCGTAGTTTAAAAGCAAACAACGAGTCAAGAATTCGAGCTCGTTTAAAC	tagging N-terminal 150 amino acids of Epe1 with Bahler cassette
Pek1-KO-F	ACTTTTGGACTTGGTATCAGTCATCTCTTGTCACTCTTTCTACAAATTGAAAAAATATCGAAGAAAGCGCCCATGCCTCTCGGATCCCCGGGTTAATTAA	KO of pek1 with Bahler construct - F
Pek1-KO-R	TCCAATGTAAAGAAATTTAGCATAAGAATTTTCAAACAGAATTTATCAACTTACAGTGCTAACATATGACACTATTTCTTGAATTCGAGCTCGTTTAAAC	KO of pek1 with Bahler construct - R
Pmk1-KO-F	CAAGTGATGTACTGTAGTTTTTTCCACATCCCTTTTGCCAAACAGCTAAAAATTCAAGTTGCATGCTATAAGTCGCAAGGCGGATCCCCGGGTTAATTAA	KO of pmk1 with Bahler construct - F
Pmk1-KO-R	AAAATGAGAAAACGCAATGAATGATTTGTATGCAAATGTTACCGTAAAAAGGCTCAATAAAACCAGCTGCTGCCAATGTAGAATTCGAGCTCGTTTAAAC	KO of pmk1 with Bahler construct - R
Pmp1-KO-F	GACGTGCATTGAAGTCCTCAACAAATATAGAACGAAAAGAGTCTTCCTTACAACCGCTTCGATCAAAACTTCCTTTGAGACGGATCCCCGGGTTAATTAA	KO of pmp1 with Bahler construct - F
Pmp1-KO-R	GAGTATAAAAACCAACTTACAACGGAACTTGAATAGACAAAATTTCCCTTTTTTTATGTATTTATAAATAATTGGCATTGGAATTCGAGCTCGTTTAAAC	KO of pmp1 with Bahler construct - R
gad8-KO-F	TTAAAAGAAAAGATAGAGGGAAAGCGAGCTTTTAAAAATCAGTTCATTTTTTTTTTCTACTCCAAACAGACGTTACCGAACGGATCCCCGGGTTAATTAA	KO of gad8 with Bahler construct - F
gad8-KO-R	ATGTAAAAGAGGCAAGAAAAGCGGCATGTATGAGTAAAAATGAGAAAACTTTCAAAATAAACAAAGAAGTGTCAAATTCAGAATTCGAGCTCGTTTAAAC	KO of gad8 with Bahler construct - R
atf1-KO-F	TTCGTTATTTAAGCGTGTGTGATTTTTAACGTCATCTCTTAATACATTTTGTCAAGTGTTAAAGCATAAATTCTTCAATTCGGATCCCCGGGTTAATTAA	KO of atf1 with Bahler construct - F
atf1-KO-R	AGGGAAAGTCAAAGGGAAGTAAAAACGTTATTCTTCATTACAACCATCACAGACTGAGACCTTTTCAGATCAAAAACAGTGAATTCGAGCTCGTTTAAAC	KO of atf1 with Bahler construct - R
sty1-KO-F	TACTTTTCGATATAGACGAAGGACGCTTAAATTTTTGAGATTATTGTTGAATAGTCCTTTTTGTAACCAGTTTGAATAAACGGATCCCCGGGTTAATTAA	KO of sty1 with Bahler construct - F
sty1-KO-R	TAAATATGATACACGTGAACAAAATAGAGTAATCATAACATACCCCGAGAACAACTTTTAAGGCTTTATCTACAACTTGTGAATTCGAGCTCGTTTAAAC	KO of sty1 with Bahler construct - R
Epe1-qRT1F	CCTGGCTTGAATACGATGACA	Epe1 qRT-PCR
Epe1-qRT1R	TGTACACCAACGCAGAGAGT	Epe1 qRT-PCR
Epe1-qRT2F	TCTGCGTTGGTGTACACTCT	Epe1 qRT-PCR
Epe1-qRT2R	GAGTTGACTGGTTTCCGCAC	Epe1 qRT-PCR
Epe1-qRT3F	GCAAGCTTATGGAGTGGACG	Epe1 qRT-PCR
Epe1-qRT3R	AAGCAGGCAAACTCGTTAGA	Epe1 qRT-PCR
Epe1-qRT4F	GCGAAAATACGGACACCACA	Epe1 qRT-PCR
Epe1-qRT4R	TTCAGCATCAGAATTCGCCG	Epe1 qRT-PCR
Epe1-qRT5F	CCTATTACGTCCGGAAGCCT	Epe1 qRT-PCR
Epe1-qRT5R	TACTCACCCAACGCAAAGGA	Epe1 qRT-PCR
Epe1-qRT6F	AAAAGTTTGGCGCCTGGATT	Epe1 qRT-PCR
Epe1-qRT6R	CAGGTTTAGGCCCCGAATCT	Epe1 qRT-PCR
q-act1-F	GGTTTCGCTGGAGATGATG	qPCR act1 - F
q-act1-R	ATACCACGCTTGCTTTGAG	qPCR act1- R
q-dg-F	AATTGTGGTGGTGTGGTAATAC	qPCR dg repeats - F
q-dg-R	GGGTTCATCGTTTCCATTCAG	qPCR dg repeats - R
q-IRC-F	tgctgaatgtaaccaacatca	qPCR cen-IRC-L1
q-IRC-R	gcctcaattgcctattagtgct	qPCR cen-IRC-R1
q-tlh-F	GGATAAGCCAATCATCGTTGAG	qPCR tlh2 - F
q-tlh-R	GTAGTTGACGCTCCTTGGAAG	qPCR tlh2 - R
ncRNA394-F	TGCTGTAGTGATGCAGAGGAG	qPCR ncRNA.393+ - F
ncRNA394-R	GCGGCCATTTTGTTTACATTCC	qPCR ncRNA.393+ - R
ssm4-F	AAGCCCATTGACCTTTGCCT	qPCR ssm4 - F
ssm4-R	AGGCCAGCTGCTTTTCTACT	qPCR ssm4 - R
avl9-F	CAAGTCCAAGCGCTCATTCG	qPCR avl9 - F
avl9-R	AATGAGCGGAAAGCCTGTGT	qPCR avl9 - R
mei4-F	CGGAGCCTTTGTTGATCAGC	qPCR mei4 - F
mei4-R	CGCACTTGAGTAGCCACTTG	qPCR mei4 - R
q-ura4-F	TTGCTTCTTGGGCTCATATC	qPCR ura4 - F
q-ura4-R	CCACGTCCCAAAGGTAAAC	qPCR ura4 - R
q-CEN4-F	CCGAGGCTTTCATAGCTTA	qPCR S. cerevisiae CEN4 – F (for GFP spike-in qChIP)
q-CEN4-R	ACCGGAAGGAAGAATAAGAA	qPCR S. cerevisiae CEN4 – R(for GFP spike-in qChIP)
N150-Tag-F	GTAATCGTCGTCGAAAAAGACATCCCAATCTTCATAAAAACCATCAAAGATTACTTGGCATGTCTTTTCCACAAGACGGCCGGATCCCCGGGTTAATTAA	tagging N-terminal 150 amino acids of Epe1 with Bahler cassette
N150-Tag-R	TTTCAATGACTCCATTGTGTGTTATGTAGTCCATAAATCATTTTAGGACGATCGTAGTTTAAAAGCAAACAACGAGTCAAGAATTCGAGCTCGTTTAAAC	tagging N-terminal 150 amino acids of Epe1 with Bahler cassette
N150-Tag-chkF	CTTGATGCACCTTCCTTTGC	checking Epe1 N-terminal 150 amino acid tagging F
pFa6AR	GGTTGTTTATGTTCGGATGTG	checking Epe1 N-terminal 150 amino acid tagging R
ST-161	CCCAATTGTTGTGATTGCTG	qPCR S. octosporus CEN3 heterochromatin – F (for H3K9me2 spike- in qChIP)
ST-162	GCGGATGCAGTATTTCGTTT	qPCR S. octosporus CEN3 heterochromatin –R (for H3K9me2 spike- in qChIP)
hul5-KO-F	TTTTTATATTTGCTTTTTTACACTTGTGAGTTCTGTATTTGATACCTAAAAACCGCATTGATATAAGAAATTTTTGAAGACGGATCCCCGGGTTAATTAA	KO of hul5 with Bahler construct - F
hul5-KO-R	GTAAAGCGTTTTATATTATAAAGAAAATAAAAGGAAATAGTTTAAAAATATTCGACAGAACGGTTCTTAGATCAGGTTGAGAATTCGAGCTCGTTTAAAC	KO of hul5 with Bahler construct - R
pub3-KO-F	TTACATATTGAAGGTTTCGTGAAGTTTCGCGACTTTCACCTCTCCGCTTAGAGGAATCCAAGTAATTATATGTTAAGAACCGGATCCCCGGGTTAATTAA	KO of pub3 with Bahler construct - F
pub3-KO-R	TTTCTTACTTTAAAGAAAAAAATTTTTAATTCATACAATAGACTTCGTTGAGTGATTATGAAATTTCAAGATTGTTGTCAGAATTCGAGCTCGTTTAAAC	KO of pub3 with Bahler construct - R
epe1-cd F	GGTTCCTTTGCGTTGGGTGAGTATCCCCATGTTGATACTTACTGCTTAATGTCAGCAGAAAACTCGTATACTGAATTCGCTATTGAATTTGGTGGATCCT	Making HR-template for catalytic dead mutations-F
epe1-cd R	TGTATAAGCTTCCCAATTCTTAGATGTTCCTGGAATAAGGTAAAATATCGCACATCCGTCTAGAATATTGTAGTAAGCTGAGGATCCACCAAATTCAATA	Making HR-template for catalytic dead mutations-R
SgRNA-3F	CtagaGGTCTCgGACTTACTTACTGCTTAATGTCAGGTTTcGAGACCcttCC	Golden Gate cloning epe1-sgRNA-3-F for cataylytic mutations
SgRNA-3R	GGaagGGTCTCgAAACCTGACATTAAGCAGTAAGTAAGTCcGAGACCtctaG	Golden Gate cloning epe1-sgRNA-3-R for cataylytic mutations

## Sheet: Supp.Table 3 + CAFF
Supplemental Table 3. Proteins enriched with Epe1-GFP by proteomic analysis of extracts from cells untreated or treated with caffeine Significant Confidence Enrichment Protein IDs + 6.393609562 -5.852813339 SPCC1223.09|SPCC1223.09|III|uricase + 4.925431104 -5.078372574 SPAC1002.19|urg1|I|GTP + 4.29922561 -4.491532135 SPAC1002.17c|urg2|I|uracil + 5.810577378 -3.87118187 SPACUNK4.17|SPACUNK4.17|I|N…

## Sheet: Supp.Table 3 - CAFF
Significant	Confidence	Enrichment	Protein IDs
+	5.42536	5.76511	SPBC36B7.08c|SPBC36B7.08c|II|nucleosome
+	5.96758	5.09964	SPBC14C8.14c|pol5|II|DNA
+	8.37074	4.79661	SPCC1235.14|ght5|III|hexose
+	4.18932	4.72365	SPBC800.10c|SPBC800.10c|II|EPS15
+	6.64795	4.26096	SPBC21C3.16c|spt4|II|DSIF
+	3.76831	4.11334	SPAC3C7.12|tip1|I|CLIP170
+	3.61842	4.06918	SPBC3B9.07c|rpa43|II|DNA-directed
+	5.96341	3.99612	SPBC23G7.15c|rpp202|II|60S
+	3.02281	3.92684	SPCC1620.09c|tfg1|III|transcription
+	3.32143	3.732	SPAC1F7.01c|spt6|I|nucleosome
+	3.06328	3.69793	SPAC222.09|seb1|I|RNA-binding
+	3.26868	3.68435	SPAC23H4.15|tsr1|I|ribosome
+	2.19097	3.59534	SPAC9E9.13|wos2|I|p23
+	4.07718	3.58209	SPAC1486.05|nup189|I|nucleoporin
+	3.43807	3.5753	SPBC2G2.13c|dcd1|II|deoxycytidylate
+	2.55718	3.52227	SPBC8D2.10c|rmt3|II|type
+	6.83186	3.49018	SPAC22E12.07|rna1|I|Ran
+	4.20623	3.46361	SPBC1198.13c|tfg2|II|transcription
+	4.16729	3.43045	SPBC1718.03|ker1|II|DNA-directed
+	4.27931	3.39138	SPCC550.15c|SPCC550.15c|III|ribosome
+	2.75925	3.34607	SPAC7D4.10|vma13|I|V-type
+	7.79038	3.24147	SPCC553.11c|toa2|III|transcription
+	3.76483	3.14885	SPBC3B8.09|utp3|II|U3
+	3.7056	3.14566	SPBC4B4.09|usp105|II|U1
+	3.06504	3.05216	SPAC17G8.03c|dpb3|I|DNA
+	3.29909	3.01107	SPCC126.03|pus1|III|tRNA
+	3.18181	2.89939	SPAC3F10.17|ltv1|I|ribosome
+	3.86103	2.88218	SPBC4F6.07c|mak5|II|ATP-dependent
+	2.19313	2.87483	SPAC23H3.15c|SPAC23H3.15c|I|Schizosaccharomyces
+	5.48719	2.82484	SPBC2F12.05c|SPBC2F12.05c|II|sterol
+	5.30862	2.79709	SPAC23C4.19|spt5|I|DSIF
+	2.90046	2.69206	SPAC23A1.17|bbc1|I|WIP
+	4.10058	2.65131	SPAC17A5.14|exo2|I|exonuclease
+	2.66709	2.61575	SPAC19G12.14|its3|I|1-phosphatidylinositol-4-phosphate
+	2.34696	2.6135	SPBC106.10|pka1|II|cAMP-dependent
+	4.88027	2.56407	SPAC3A12.13c|hcr1|I|translation
+	2.90974	2.55044	SPCC1827.05c|SPCC1827.05c|III|nucleolar
+	5.48764	2.52072	SPAC16C9.03|nmd3|I|export
+	4.27215	2.47729	SPAC22G7.05|kri1|I|ribosome
+	3.72584	2.45646	SPAC8C9.10c|rrp14|I|ribosome
+	3.13254	2.42654	SPBC6B1.10|prp17|II|splicing
+	1.33872	2.42241	SPBC19C2.14|smd3|II|Sm
+	5.81969	2.4016	SPBC1711.16|pwp1|II|WD
+	1.61027	2.39979	SPCC191.01|SPCC191.01|III|Schizosaccharomyces
+	3.25323	2.38488	SPAC688.07c|rng10|I|Schizosaccharomyces
+	2.71205	2.37767	SPBC30D10.02|ncb2|II|transcription
+	4.69104	2.36813	SPBC4F6.14|nop4|II|RNA-binding
+	5.85114	2.34971	SPAC8C9.03|cgs1|I|cAMP-dependent
+	2.13503	2.34084	SPAC22F8.10c|sap145|I|U2
+	2.80333	2.29465	SPAC24B11.13|hem3|I|hydroxymethylbilane
+	5.01783	2.2937	SPAC2G11.14|taf111|I|transcription
+	3.35103	2.28997	SPBC646.13|sds23|II|PP2A-type
+	4.66082	2.27971	SPAC637.09|SPAC637.09|I|ribonuclease
+	1.35315	2.27123	SPAC4A8.12c|sds22|I|protein
+	2.39717	2.2417	SPBC25B2.05|mis3|II|rRNA
+	3.11058	2.215	SPBC1711.07|rrb1|II|WD
+	2.4794	2.14703	SPBC887.03c|noc3|II|Noc2p-Noc3p
+	7.43539	2.12177	SPBC4C3.05c|nuc1|II|DNA-directed
+	3.1569	2.11071	SPAC1002.10c|sgt1|I|SGT1
+	2.45403	2.08986	SPBC3B9.18c|vma7|II|V-type
+	2.43186	2.05957	SPAC644.12|cdc5|I|splicing
+	3.33878	2.04485	SPAC16E8.06c|nop12|I|RNA-binding
+	2.54346	2.00818	SPAC13C5.02|dre4|I|splicing
+	2.65965	2.00616	SPAC144.06|apl5|I|AP-3
+	3.71372	2.00615	SPAC1782.09c|clp1|I|Cdc14-related
+	1.55568	2.00558	SPAC3G6.04|rnp24|I|RNA-binding
+	2.25174	1.99783	SPCC162.07|ent1|III|epsin
+	2.04396	1.99637	SPACUNK4.14|mdb1|I|BRCT
+	2.60729	1.97639	SPAC13F5.02c|taf7|I|transcription
+	4.0669	1.95893	SPAC31A2.07c|dbp10|I|ATP-dependent
+	2.1441	1.95386	SPBP4G3.02|pho1|II|acid
+	2.47873	1.95359	SPCP1E11.08|nsa2|III|ribosome
+	1.68721	1.94821	SPAC1687.11|spb1|I|rRNA
+	2.01932	1.94781	SPAC644.16|rna15|I|RNA-binding
+	1.93204	1.94148	SPAC22F8.09|rrp16|I|rRNA
+	3.91787	1.93675	SPAC1486.09|nob1|I|ribosome
+	7.44631	1.93022	SPBP23A10.07|rpa2|II|DNA-directed
+	2.73169	1.92479	SPCC1393.06c|ipi1|III|rRNA
+	5.63381	1.88785	SPCC63.14|eis1|III|eisosome
+	1.97792	1.84328	SPBC530.12c|pdf1|II|palmitoyl
+	4.44121	1.84234	SPAC23C11.03|mpp1|I|U3
+	1.53404	1.83574	SPBC1604.06c|noc4|II|CBF/Mak21
+	2.26264	1.82992	SPAC105.02c|SPAC105.02c|I|ankyrin
+	4.20155	1.82758	SPBC337.03|rhn1|II|RNA
+	4.1907	1.82394	SPAC23D3.08|usp108|I|U1
+	1.72648	1.80086	SPBC1289.05c|vma10|II|V-type
+	1.78145	1.78969	SPBC32H8.05|SPBC32H8.05|II|conserved
+	2.34358	1.78635	SPBC365.04c|SPBC365.04c|II|RNA-binding
+	1.85903	1.77438	SPCC1020.04c|rpb6|III|DNA-directed
+	2.09383	1.76105	SPBC216.06c|swi1|II|replication
+	1.60516	1.73861	SPBPB8B6.05c|SPBPB8B6.05c|II|L-asparaginase;SPAC977.12|SPAC977.12|I|L-asparaginase
+	1.15303	1.73337	SPBC1773.07c|sbp1|II|Ran
+	1.27609	1.73226	SPAC1F3.07c|rsc58|I|RSC
+	2.31126	1.70036	SPCC1281.05|rsc7|III|RSC
+	4.20061	1.69894	SPAC1B3.09c|SPAC1B3.09c|I|Noc2p-Noc3p
+	5.43655	1.6922	SPBC19G7.16|iws1|II|transcription
+	3.58658	1.68725	SPCC1020.10|oca2|III|serine/threonine
+	1.1803	1.67814	SPBC660.11|tcg1|II|single-stranded
+	1.35715	1.67399	SPBC30D10.18c|rpl102|II|60S
+	2.0448	1.66585	SPAC1687.01|rpc19|I|DNA-directed
+	2.57592	1.66075	SPAC16A10.02|sub1|I|transcription
	0.647852	1.65536	SPCC306.04c|set1|III|histone
+	6.57267	1.64725	SPAC16.02c|srp2|I|splicing
+	4.86925	1.64571	SPBC13G1.09|enp1|II|bystin
+	3.18267	1.64098	SPBC30B4.04c|sol1|II|SWI/SNF
+	2.34384	1.61274	SPAC110.02|pds5|I|mitotic
+	2.92561	1.60773	SPAC18G6.06|utp11|I|U3
+	5.08636	1.60387	SPCC663.01c|ekc1|III|protein
+	1.25275	1.59634	SPBC11B10.10c|pht1|II|histone
+	2.77709	1.58922	SPAC11E3.07|vma4|I|V-type
+	3.81816	1.58841	SPCC965.03|vma8|III|V-type
+	1.57326	1.58413	SPBC16H5.10c|prp43|II|ATP-dependent
+	1.23013	1.58076	SPAP27G11.13c|nop10|I|snoRNP
+	1.40448	1.58007	SPCC18.12c|utp23|III|rRNA
+	7.62219	1.56906	SPBC1289.07c|rpc40|II|DNA-directed
+	1.6147	1.56146	SPCC23B6.04c|SPCC23B6.04c|III|sec14
+	1.52878	1.53936	SPBC3D6.09|dpb4|II|DNA
+	2.57745	1.5334	SPBC15D4.14|taf73|II|transcription
+	4.86842	1.51875	SPAC6F12.17|rna14|I|mRNA
+	2.36463	1.51714	SPAC1002.04c|taf11|I|transcription
+	4.47081	1.51389	SPCC1739.12|ppe1|III|serine/threonine
+	1.20355	1.51084	SPAC922.04|SPAC922.04|I|Schizosaccharomyces
+	2.6096	1.50568	SPBC651.09c|prf1|II|RNA
+	3.19455	1.50335	SPBC3F6.04c|nop14|II|U3
+	4.41658	1.48551	SPBC1709.08|cft1|II|cleavage
+	2.43374	1.48032	SPAC4A8.09c|cwf21|I|complexed
+	1.78304	1.4785	SPAC17G6.09|sec62|I|ER
+	6.12459	1.47755	SPBC4F6.13c|erb1|II|WD
+	2.40856	1.47392	SPAC1A6.01c|SPAC1A6.01c|I|human
+	3.18449	1.45901	SPCC1827.04|vms1|III|Cdc48p-Npl4p-Vms1p
+	5.82162	1.45724	SPBC16E9.16c|lsd90|II|Lsd90
+	5.93224	1.44698	SPBC800.06|brx1|II|ribosome
+	2.33696	1.43483	SPBC691.04|mss116|II|mitochondrial
+	1.40256	1.42826	SPBC1709.15c|cft2|II|cleavage
+	2.22909	1.42654	SPBC32F12.05c|cwf12|II|complexed
+	4.23692	1.42416	SPAC3G9.09c|tif211|I|translation
+	1.87601	1.4054	SPBC28F2.04c|cwf7|II|splicing
+	2.18763	1.39646	SPAC4A8.13c|pts1|I|20S
+	5.58236	1.39297	SPAC4D7.09|tif223|I|translation
+	1.4313	1.38751	SPAC664.02c|arp8|I|actin-like
+	5.11345	1.38513	SPBC19F5.05c|ppp1|II|pescadillo-family
+	1.54127	1.36861	SPBC1703.05|rio2|II|protein
+	5.08622	1.35626	SPAC19D5.05c|imp3|I|U3
+	1.72878	1.34978	SPAC22G7.10|iss1|I|mRNA
+	2.08395	1.34142	SPCC553.02|qns1|III|glutamine-dependent
+	2.51826	1.33742	SPBC1289.12|usp109|II|U1
+	5.91989	1.33713	SPAC8F11.04|SPAC8F11.04|I|U3
+	1.28825	1.33378	SPBC409.21|sec66|II|ER
+	1.2706	1.32454	SPAC3F10.08c|faf1|I|rRNA
+	3.73732	1.32423	SPBC17G9.09|tif213|II|translation
+	1.45234	1.32199	SPAC8C9.14|prr1|I|transcription
+	5.80705	1.31432	SPBC1773.06c|adh8|II|alcohol
+	2.02363	1.31167	SPCC550.02c|cwf5|III|RNA-binding
+	1.60897	1.28861	SPAC15A10.16|bud6|I|actin
+	4.04194	1.2861	SPBC1D7.04|mlo3|II|RNA
+	6.58908	1.27733	SPAC343.14c|tif222|I|translation
+	5.11134	1.2757	SPAC18B11.06|lcp5|I|U3
+	1.68093	1.27459	SPBC1685.08|cti6|II|histone
+	5.60804	1.2724	SPBC26H8.08c|grn1|II|GTPase
+	1.21502	1.27128	SPAC23C4.10|sec2|I|guanyl-nucleotide
+	4.20592	1.26795	SPAC29A4.04c|cbf5|I|pseudouridylate
+	1.85926	1.26745	SPAC1A6.04c|plb1|I|phospholipase
+	5.4536	1.26543	SPCC330.09|enp2|III|rRNA
+	6.26287	1.26033	SPAC890.04c|ytm1|I|ribosome
+	4.14506	1.25704	SPBC14C8.12|rpb8|II|DNA-directed
+	4.08662	1.25311	SPAC664.08c|bfr2|I|traub
+	3.86772	1.24865	SPCC825.01|SPCC825.01|III|ATPase,
+	2.97965	1.24483	SPBC25D12.02c|dnt1|II|nucleolar
+	1.5125	1.242	SPCC16A11.14|sfh1|III|RSC
+	1.57739	1.22746	SPBC11C11.08|srp1|II|SR
+	6.17048	1.22389	SPBC11G11.03|mrt4|II|mRNA
+	1.48682	1.22254	SPBC8E4.01c|pho84|II|inorganic
+	1.51522	1.21791	SPBC16E9.08|mcp4|II|prospore
+	1.47454	1.20319	SPBC3B9.14c|mrpl3|II|mitochondrial
+	1.94959	1.19702	SPAC24C9.11|sgd1|I|ribosome
+	2.45031	1.19682	SPAC32A11.02c|SPAC32A11.02c|I|conserved
+	5.77558	1.19016	SPAC21E11.06|tif224|I|translation
+	6.94702	1.18622	SPAC23C4.15|rpb5|I|DNA-directed
+	3.88215	1.18489	SPAC8C9.15c|tif225|I|translation
+	2.96408	1.18348	SPBC215.07c|pdp2|II|PWWP
+	3.19215	1.18181	SPAC227.02c|rrp15|I|rRNA
+	6.79999	1.17539	SPCC11E10.07c|tif221|III|translation
+	1.25665	1.17073	SPAC23G3.04|ies4|I|Ino80
+	1.26868	1.15995	SPBC32H8.02c|nep2|II|NEDD8
+	4.39569	1.15782	SPBC1539.10|nop16|II|ribosome
+	3.36483	1.15579	SPAPB1E7.03|rpc82|I|DNA-directed
+	4.93067	1.15374	SPAC8C9.04|SPAC8C9.04|I|Schizosaccharomyces
+	2.18129	1.15129	SPAC23H3.05c|swd1|I|Set1C
+	3.66607	1.14727	SPCP1E11.11|puf6|III|pumilio
+	1.32501	1.14675	SPBC649.05|cut12|II|spindle
+	2.40655	1.14532	SPBC28E12.05|esf2|II|U3
+	3.89877	1.13845	SPAC32A11.04c|tif212|I|translation
+	2.73586	1.1329	SPAC1F7.02c|has1|I|ATP-dependent
+	6.20276	1.1321	SPCC1322.14c|vtc4|III|vacuolar
+	2.25497	1.12848	SPAC17A5.09c|glc8|I|protein
+	4.22878	1.12584	SPBC776.08c|utp22|II|small-subunit
+	1.76663	1.12264	SPAC1093.05|SPAC1093.05|I|ATP-dependent
+	4.05555	1.12167	SPAC637.13c|slm1|I|cytoskeletal
+	4.68375	1.11889	SPBC25B2.10|SPBC25B2.10|II|Usp
+	3.58087	1.11886	SPAC1782.10c|nhp2|I|box
+	4.89261	1.11182	SPAC56F8.03|tif52|I|translation
+	1.71773	1.10987	SPCC63.06|SPCC63.06|III|human
+	6.80116	1.1086	SPCC594.01|SPCC594.01|III|DUF1769
+	2.49939	1.1078	SPAC2F7.08c|snf5|I|SWI/SNF
+	1.86231	1.10728	SPBC1347.06c|cki1|II|serine/threonine
+	2.34849	1.10716	SPAC3G9.15c|fcf2|I|rRNA
+	6.48381	1.10271	SPBC776.02c|dis2|II|serine/threonine
+	1.35544	1.09782	SPBC119.09c|SPBC119.09c|II|ORMDL
+	4.96414	1.09718	SPBC29A3.16|rrs1|II|ribosome
+	3.7557	1.08404	SPBC21B10.04c|nrf1|II|GTPase
+	2.40389	1.08169	SPBC800.07c|tsf1|II|mitochondrial
+	1.39947	1.08088	SPAC18B11.03c|SPAC18B11.03c|I|N-acetyltransferase
+	5.02557	1.08071	SPAC222.06|mak16|I|nuclear
+	4.13223	1.07793	SPAC1B3.12c|rpb10|I|DNA-directed
+	4.51155	1.06786	SPAC4A8.16c|tif33|I|translation
+	3.53908	1.0626	SPBC9B6.07|nop52|II|nucleolar
+	4.57421	1.05183	SPCC4G3.18|rix1|III|ribosome
+	2.65248	1.04471	SPBC83.02c|rpl4302|II|60S
+	1.34534	1.04441	SPCC663.11|saf1|III|splicing
+	1.40538	1.03887	SPAC823.06|taf3|I|transcription
+	5.42311	1.03672	SPBC651.01c|nog1|II|GTP
+	4.63826	1.03003	SPAC13G7.08c|crb3|I|WD
+	3.60948	1.02811	SPBP22H7.07|prp5|II|WD
+	4.833	1.02378	SPAC25G10.08|SPAC25G10.08|I|translation
+	5.84077	1.02146	SPAC19A8.07c|imp4|I|U3
+	1.33678	1.0072	SPBC4B4.07c|usp102|II|U1
+	3.39139	1.00629	SPBC106.14c|sda1|II|SDA1
+	5.1228	1.00438	SPCC74.05|rpl2702|III|60S

## Sheet: Supp.Table 4. Epe1-myc+ caff
NENNIY(0.002)DFEDHS(0.998)PVR_Epe1_MC1.pdf
NENNIYDFEDHS(1)PVREK_Epe1_MC2.pdf
VDS(0.002)LPEFS(0.035)NLILS(0.32)PS(0.32)S(0.32)NDDS(0.004)FQLDDLLSPSSSNLK_Epe1_MC2.pdf
VDS(0.002)LPEFS(0.035)NLILS(0.32)PS(0.32)S(0.32)NDDS(0.004)FQLDDLLSPSSSNLK_Epe1_MC2b.pdf
VDS(0.002)LPEFS(0.035)NLILS(0.32)PS(0.32)S(0.32)NDDS(0.004)FQLDDLLSPSSSNLK_Epe1_MC2c.pdf
VDS(0.04)LPEFS(0.79)NLILS(0.269)PS(0.269)S(0.307)NDDS(0.307)FQLDDLLS(0.012)PS(0.003)S(0.003)S(0.001)NLK_Epe1_MC2.pdf
VDS(0.04)LPEFS(0.79)NLILS(0.269)PS(0.269)S(0.307)NDDS(0.307)FQLDDLLS(0.012)PS(0.003)S(0.003)S(0.001)NLK_Epe1_MC2b.pdf
VDS(0.008)LPEFS(0.066)NLILS(0.281)PS(0.282)S(0.405)NDDS(0.546)FQLDDLLS(0.352)PS(0.038)S(0.01)S(0.014)NLK_Epe1_MC1.pdf
VDS(0.008)LPEFS(0.066)NLILS(0.281)PS(0.282)S(0.405)NDDS(0.546)FQLDDLLS(0.352)PS(0.038)S(0.01)S(0.014)NLK_Epe1_MC2.pdf
VDSLPEFS(0.073)NLILS(0.171)PS(0.171)S(0.544)NDDS(0.041)FQLDDLLSPSSSNLK_Epe1_MC1.pdf

## Sheet: Supp.Table 4. Epe1-myc -caff
NENNIY(0.008)DFEDHS(0.992)PVREK_Epe1_M2.pdf
QSVDKT(0.727)RS(0.273)R_Epe1_M2.pdf
VDS(0.002)LPEFS(0.014)NLILS(0.3)PS(0.3)S(0.3)NDDS(0.084)FQLDDLLSPSSSNLK_Epe1_M1.pdf
VDS(0.002)LPEFS(0.014)NLILS(0.3)PS(0.3)S(0.3)NDDS(0.084)FQLDDLLSPSSSNLK_Epe1_M1b.pdf
VDS(0.002)LPEFS(0.014)NLILS(0.3)PS(0.3)S(0.3)NDDS(0.084)FQLDDLLSPSSSNLK_Epe1_M1c.pdf
VDS(0.007)LPEFS(0.091)NLILS(0.238)PS(0.238)S(0.238)NDDS(0.189)FQLDDLLSPSSSNLK_Epe1_M2.pdf
VDS(0.007)LPEFS(0.091)NLILS(0.238)PS(0.238)S(0.238)NDDS(0.189)FQLDDLLSPSSSNLK_Epe1_M2b.pdf
VDS(0.007)LPEFS(0.091)NLILS(0.238)PS(0.238)S(0.238)NDDS(0.189)FQLDDLLSPSSSNLK_Epe1_M2c.pdf

## Sheet: Supp.Table 4. Epe1-GFP + Caff
AAEY(0.002)S(0.033)LLHT(0.242)FS(0.626)Y(0.097)KR_Epe1_GC2.pdf
NENNIY(0.652)DFEDHS(0.348)PVREK_Epe1_GC1.pdf
NENNIY(55.72)DFEDHS(-55.72)PVREK_Epe1_GC3.pdf
NENNIYDFEDHS(1)PVR_Epe1_GC2.pdf
NENNIYDFEDHS(1)PVR_Epe1_GC3.pdf
NENNIYDFEDHS(1)PVREK_Epe1_GC1.pdf
VDS(-2.72)LPEFS(2.45)NLILS(-2.45)PS(0)S(0)NDDS(0)FQLDDLLS(-1.01)PS(-11.78)S(-15.9)S(-19.85)NLK_Epe1_GC3.pdf
VDS(0.004)LPEFS(0.057)NLILS(0.154)PS(0.154)S(0.538)NDDS(0.093)FQLDDLLSPSSSNLK_Epe1_GC3.pdf
VDS(0.104)LPEFS(0.54)NLILS(0.286)PS(0.251)S(0.243)NDDS(0.242)FQLDDLLS(0.3)PS(0.022)S(0.009)S(0.004)NLK_Epe1_GC3.pdf
VDS(0.104)LPEFS(0.54)NLILS(0.286)PS(0.251)S(0.243)NDDS(0.242)FQLDDLLS(0.3)PS(0.022)S(0.009)S(0.004)NLK_Epe1_GC3b.pdf
VDS(0.173)LPEFS(0.297)NLILS(0.121)PS(0.161)S(0.173)NDDS(0.125)FQLDDLLS(0.812)PS(0.091)S(0.035)S(0.012)NLK_Epe1_GC2.pdf
VDS(0.173)LPEFS(0.297)NLILS(0.121)PS(0.161)S(0.173)NDDS(0.125)FQLDDLLS(0.812)PS(0.091)S(0.035)S(0.012)NLK_Epe1_GC2b.pdf
VDSLPEFS(0.002)NLILS(0.196)PS(0.196)S(0.594)NDDS(0.013)FQLDDLLSPSSSNLK_Epe1_GC2.pdf
VDSLPEFS(0.003)NLILS(0.028)PS(0.028)S(0.029)NDDS(0.914)FQLDDLLS(0.856)PS(0.079)S(0.03)S(0.033)NLK_Epe1_GC1.pdf
VDSLPEFS(0.003)NLILS(0.028)PS(0.028)S(0.029)NDDS(0.914)FQLDDLLS(0.856)PS(0.079)S(0.03)S(0.033)NLK_Epe1_GC1b.pdf
VDSLPEFS(0.063)NLILS(0.471)PS(0.11)S(0.348)NDDS(0.008)FQLDDLLSPSSSNLK_Epe1_GC1.pdf

## Sheet: Supp. Table 4. Epe1-GFP - Caff
NENNIY(0.041)DFEDHS(0.959)PVR_Epe1_G3.pdf
NENNIY(0.908)DFEDHS(0.092)PVREK_Epe1_G1.pdf
NENNIYDFEDHS(1)PVR_Epe1_G1.pdf
NENNIYDFEDHS(1)PVREK_Epe1_G2.pdf
VDS(0.045)LPEFS(0.364)NLILS(0.111)PS(0.111)S(0.111)NDDS(0.257)FQLDDLLSPSSSNLK_Epe1_G2.pdf

## Sheet: Supp. Table 5. rep1 no caff
AVVTPCDTISIAGNFLTF	VHSQQTILVPSGWIYAVVTPCDTISIAGNF	TPCDTISIAGNFLTFLHIYPQLSIYNLELQ	Y	A	V	T	F	L	2	0	1	1	1	0	0	1	0	2	1	0	0	2	1	1	3	0	0	2	0	0	18	2	1924.96	SPCC622.16c|epe1|III|Jmjc	SPCC622.16c|epe1|III|Jmjc	371	388	yes	yes	2	7.602e-38	215.72	16048000			113	419	114	125
CGNQSTPIATK	NSIDSFISSKEEISWCGNQSTPIATKSHLS	EISWCGNQSTPIATKSHLSCINPQYVNPFD	W	C	G	T	K	S	1	0	1	0	1	1	0	1	0	1	0	1	0	0	1	1	2	0	0	0	0	0	11	0	1175.56	SPCC622.16c|epe1|III|Jmjc	SPCC622.16c|epe1|III|Jmjc	57	67	yes	yes	2	0.0077683	146.11	2068800			120	419	121	133
CQESQIQTGK	FIGVVISTNHNIIKKCQESQIQTGKNNCSF	NIIKKCQESQIQTGKNNCSFQLVKKRIKST	K	C	Q	G	K	N	0	0	0	0	1	3	1	1	0	1	0	1	0	0	0	1	1	0	0	0	0	0	10	0	1177.54	SPCC622.16c|epe1|III|Jmjc	SPCC622.16c|epe1|III|Jmjc	583	592	yes	yes	2	1.8497e-34	237.51	3792900			126	419	128	143
DCDIIIDIYNEPVK	EELLNYLYIRAQILRDCDIIIDIYNEPVKI	RDCDIIIDIYNEPVKISKNNGYNSAYTMVP	R	D	C	V	K	I	0	0	1	3	1	0	1	0	0	4	0	1	0	0	1	0	0	0	1	1	0	0	14	1	1705.82	SPCC622.16c|epe1|III|Jmjc	SPCC622.16c|epe1|III|Jmjc	481	494	yes	yes	2	7.0607e-05	148.78	13634000			137	419	139	155
DGIDDIIAEY	TAIHFYLAFPDNSSRDGIDDIIAEYETGRL	DNSSRDGIDDIIAEYETGRLFDINAFTEQE	R	D	G	E	Y	E	1	0	0	3	0	0	1	1	0	3	0	0	0	0	0	0	0	0	1	0	0	0	10	0	1122.51	SPCC622.16c|epe1|III|Jmjc	SPCC622.16c|epe1|III|Jmjc	437	446	yes	yes	2	0.011463	147.34	1468600			139	419	141	157
DGIDDIIAEYETGR	TAIHFYLAFPDNSSRDGIDDIIAEYETGRL	RDGIDDIIAEYETGRLFDINAFTEQELDGF	R	D	G	G	R	L	1	1	0	3	0	0	2	2	0	3	0	0	0	0	0	0	1	0	1	0	0	0	14	1	1565.72	SPCC622.16c|epe1|III|Jmjc	SPCC622.16c|epe1|III|Jmjc	437	450	yes	yes	2	1.4352e-11	196.16	34308000			140	419	142	158
DTGFNEPTIFPSSDTQNTR	FRRMPAESVNFSYFRDTGFNEPTIFPSSDT	NEPTIFPSSDTQNTRQLNLSKIATLIGYDC	R	D	T	T	R	Q	0	1	2	2	0	1	1	1	0	1	0	0	0	2	2	2	4	0	0	0	0	0	19	2	2125.96	SPCC622.16c|epe1|III|Jmjc	SPCC622.16c|epe1|III|Jmjc	166	184	yes	yes	2;3	1.0302e-09	175.6	67471000			158	419	160	177;178
DTSPVSVDTEFQDTY	KSHLSCINPQYVNPFDTSPVSVDTEFQDTY	DTSPVSVDTEFQDTYLLDAPSFAQPHFSER	F	D	T	T	Y	L	0	0	0	3	0	1	1	0	0	0	0	0	0	1	1	2	3	0	1	2	0	0	15	1	1702.72	SPCC622.16c|epe1|III|Jmjc	SPCC622.16c|epe1|III|Jmjc	82	96	yes	yes	2	0.0056916	101.3	3062500			162	419	164	182
EEISWCGNQSTPIATK	LENSLNSIDSFISSKEEISWCGNQSTPIAT	EISWCGNQSTPIATKSHLSCINPQYVNPFD	K	E	E	T	K	S	1	0	1	0	1	1	2	1	0	2	0	1	0	0	1	2	2	1	0	0	0	0	16	1	1819.84	SPCC622.16c|epe1|III|Jmjc	SPCC622.16c|epe1|III|Jmjc	52	67	yes	yes	2	0.0017096	109.22	10635000			174	419	176	194
EVDISQTDMTPSTAL	IHELELQPLNAVNEREVDISQTDMTPSTAL	EVDISQTDMTPSTALDTRVDTRVDSLPEFS	R	E	V	A	L	D	1	0	0	2	0	1	1	0	0	1	1	0	1	0	1	2	3	0	0	1	0	0	15	1	1606.74	SPCC622.16c|epe1|III|Jmjc	SPCC622.16c|epe1|III|Jmjc	754	768	yes	yes	2	0.023978	61.765	0			219	419	222	244
EVDISQTDMTPSTALDTR	IHELELQPLNAVNEREVDISQTDMTPSTAL	ISQTDMTPSTALDTRVDTRVDSLPEFSNLI	R	E	V	T	R	V	1	1	0	3	0	1	1	0	0	1	1	0	1	0	1	2	4	0	0	1	0	0	18	2	1978.92	SPCC622.16c|epe1|III|Jmjc	SPCC622.16c|epe1|III|Jmjc	754	771	yes	yes	2	1.7264e-26	206.49	36145000			220	419	223;224	245;246;247;248
IATLIGYDCPL	PSSDTQNTRQLNLSKIATLIGYDCPLALVD	NLSKIATLIGYDCPLALVDVVTQKQIPNKM	K	I	A	P	L	A	1	0	0	1	1	0	0	1	0	2	2	0	0	0	1	0	1	0	1	0	0	0	11	2	1234.63	SPCC622.16c|epe1|III|Jmjc	SPCC622.16c|epe1|III|Jmjc	191	201	yes	yes	2	0.0036577	133.6	1073200			385	419	390	429
IGVVISTNHNIIK	GPKPANNSYQHQSNFIGVVISTNHNIIKKC	NFIGVVISTNHNIIKKCQESQIQTGKNNCS	F	I	G	I	K	K	0	0	2	0	0	0	0	1	1	4	0	1	0	0	0	1	1	0	0	2	0	0	13	0	1406.82	SPCC622.16c|epe1|III|Jmjc	SPCC622.16c|epe1|III|Jmjc	569	581	yes	yes	3	0.0025014	112.84	4121000			413	419	418	461
LIDSGPKPANNSY	AKHPSCNCFSHLQTKLIDSGPKPANNSYQH	TKLIDSGPKPANNSYQHQSNFIGVVISTNH	K	L	I	S	Y	Q	1	0	2	1	0	0	0	1	0	1	1	1	0	0	2	2	0	0	1	0	0	0	13	2	1374.68	SPCC622.16c|epe1|III|Jmjc	SPCC622.16c|epe1|III|Jmjc	550	562	yes	yes	2	0.016208	83.883	6819800			519	419	526	598
MPAESVNF	QRLLGMSFPQDGFRRMPAESVNFSYFRDTG	PQDGFRRMPAESVNFSYFRDTGFNEPTIFP	R	M	P	N	F	S	1	0	1	0	0	0	1	0	0	0	0	0	1	1	1	1	0	0	0	1	0	0	8	1	893.395	SPCC622.16c|epe1|III|Jmjc	SPCC622.16c|epe1|III|Jmjc	154	161	yes	yes	2	0.0070598	97.596	2566300			565	419	572	654
NDLEYIDQHF	KYNIQHEEMKAYRRKNDLEYIDQHFASSKS	AYRRKNDLEYIDQHFASSKSGISNGRNNNK	K	N	D	H	F	A	0	0	1	2	0	1	1	0	1	1	1	0	0	1	0	0	0	0	1	0	0	0	10	2	1292.57	SPCC622.16c|epe1|III|Jmjc	SPCC622.16c|epe1|III|Jmjc	877	886	yes	yes	2	0.0017268	159.79	3530800			583	419	592	679
NENNIYDFEDHSPVR	TKAENVGIKKRRIMKNENNIYDFEDHSPVR	NENNIYDFEDHSPVREKWGHRLRSRGAS__	K	N	E	V	R	E	0	1	3	2	0	0	2	0	1	1	0	0	0	1	1	1	0	0	1	1	0	0	15	2	1847.81	SPCC622.16c|epe1|III|Jmjc	SPCC622.16c|epe1|III|Jmjc	921	935	yes	yes	3	6.7429e-05	126.56	78115000			588	419	597	684
NIQHEEMK	MENEKPDTTKVPLKYNIQHEEMKAYRRKND	TKVPLKYNIQHEEMKAYRRKNDLEYIDQHF	Y	N	I	M	K	A	0	0	1	0	0	1	2	0	1	1	0	1	1	0	0	0	0	0	0	0	0	0	8	1	1027.48	SPCC622.16c|epe1|III|Jmjc	SPCC622.16c|epe1|III|Jmjc	864	871	yes	yes	2	0.012474	87.696	4146900			603	419	612	702
NNNKEVNLTK	DQHFASSKSGISNGRNNNKEVNLTKAENVG	ISNGRNNNKEVNLTKAENVGIKKRRIMKNE	R	N	N	T	K	A	0	0	4	0	0	0	1	0	0	0	1	2	0	0	0	0	1	0	0	1	0	0	10	2	1172.61	SPCC622.16c|epe1|III|Jmjc	SPCC622.16c|epe1|III|Jmjc	898	907	yes	yes	2	0.0090721	135.43	514660			615	419	624	717
PANNSYQHQSNFIGVVISTNHNIIK	CFSHLQTKLIDSGPKPANNSYQHQSNFIGV	NFIGVVISTNHNIIKKCQESQIQTGKNNCS	K	P	A	I	K	K	1	0	5	0	0	2	0	1	2	4	0	1	0	1	1	3	1	0	1	2	0	0	25	2	2794.42	SPCC622.16c|epe1|III|Jmjc	SPCC622.16c|epe1|III|Jmjc	557	581	yes	yes	4	3.844e-10	101.48	16942000			651	419	660	779
QHQSNFIGVVISTNHNIIK	TKLIDSGPKPANNSYQHQSNFIGVVISTNH	NFIGVVISTNHNIIKKCQESQIQTGKNNCS	Y	Q	H	I	K	K	0	0	3	0	0	2	0	1	2	4	0	1	0	1	0	2	1	0	0	2	0	0	19	1	2148.14	SPCC622.16c|epe1|III|Jmjc	SPCC622.16c|epe1|III|Jmjc	563	581	yes	yes	3;4	5.3967e-08	116.96	12384000			665	419	674	798;799
VDSLPEFSNL	DMTPSTALDTRVDTRVDSLPEFSNLILSPS	RVDTRVDSLPEFSNLILSPSSNDDSFQLDD	R	V	D	N	L	I	0	0	1	1	0	0	1	0	0	0	2	0	0	1	1	2	0	0	0	1	0	0	10	2	1119.54	SPCC622.16c|epe1|III|Jmjc	SPCC622.16c|epe1|III|Jmjc	776	785	yes	yes	2	4.4659e-09	209.87	1739900			939	419	948	1130
VVPQNSLEFSVGEK	LLSPSSSNLKQQIQKVVPQNSLEFSVGEKE	KVVPQNSLEFSVGEKEKKAAEYSLLHTFSY	K	V	V	E	K	E	0	0	1	0	0	1	2	1	0	0	1	1	0	1	1	2	0	0	0	3	0	0	14	2	1531.79	SPCC622.16c|epe1|III|Jmjc	SPCC622.16c|epe1|III|Jmjc	816	829	yes	yes	3	3.5552e-05	127.36	3112300			1014	419	1023	1238
[truncated: 4 more columns]

## Sheet: Supp. Table 5 rep2 no caff
Sequence	N-term cleavage window	C-term cleavage window	Amino acid before	First amino acid	Second amino acid	Second last amino acid	Last amino acid	Amino acid after	A Count	R Count	N Count	D Count	C Count	Q Count	E Count	G Count	H Count	I Count	L Count	K Count	M Count	F Count	P Count	S Count	T Count	W Count	Y Count	V Count	U Count	O Count	Length	Missed cleavages	Mass	Proteins	Leading razor protein	Start position	End position	Unique (Groups)	Unique (Proteins)	Charges	PEP	Score	Intensity	Reverse	Potential contaminant	id	Protein group IDs	Mod. peptide IDs	Evidence IDs
ALGEYPHVDTY	RDLDLVNTVWPPGSFALGEYPHVDTYCLMS	PGSFALGEYPHVDTYCLMSAENSYTEFHIE	F	A	L	T	Y	C	1	0	0	1	0	0	1	1	1	0	1	0	0	0	1	0	1	0	2	1	0	0	11	2	1263.58	SPCC622.16c|epe1|III|Jmjc	SPCC622.16c|epe1|III|Jmjc	274	284	yes	yes	2	0.005498	136.75	18803000			59	357	60	67
AVVTPCDTISIAGNFLTF	VHSQQTILVPSGWIYAVVTPCDTISIAGNF	TPCDTISIAGNFLTFLHIYPQLSIYNLELQ	Y	A	V	T	F	L	2	0	1	1	1	0	0	1	0	2	1	0	0	2	1	1	3	0	0	2	0	0	18	2	1924.96	SPCC622.16c|epe1|III|Jmjc	SPCC622.16c|epe1|III|Jmjc	371	388	yes	yes	2;3	1.4362e-05	184.98	12312000			90	357	91	101;102
CGNQSTPIATK	NSIDSFISSKEEISWCGNQSTPIATKSHLS	EISWCGNQSTPIATKSHLSCINPQYVNPFD	W	C	G	T	K	S	1	0	1	0	1	1	0	1	0	1	0	1	0	0	1	1	2	0	0	0	0	0	11	0	1175.56	SPCC622.16c|epe1|III|Jmjc	SPCC622.16c|epe1|III|Jmjc	57	67	yes	yes	2	0.0079866	145.25	2468600			95	357	96	108
CQESQIQTGK	FIGVVISTNHNIIKKCQESQIQTGKNNCSF	NIIKKCQESQIQTGKNNCSFQLVKKRIKST	K	C	Q	G	K	N	0	0	0	0	1	3	1	1	0	1	0	1	0	0	0	1	1	0	0	0	0	0	10	0	1177.54	SPCC622.16c|epe1|III|Jmjc	SPCC622.16c|epe1|III|Jmjc	583	592	yes	yes	2	8.9249e-17	237.51	3961700			97	357	99	115
DCDIIIDIYNEPVK	EELLNYLYIRAQILRDCDIIIDIYNEPVKI	RDCDIIIDIYNEPVKISKNNGYNSAYTMVP	R	D	C	V	K	I	0	0	1	3	1	0	1	0	0	4	0	1	0	0	1	0	0	0	1	1	0	0	14	1	1705.82	SPCC622.16c|epe1|III|Jmjc	SPCC622.16c|epe1|III|Jmjc	481	494	yes	yes	2	0.002853	121.04	25952000			107	357	109	125
DGIDDIIAEYETGR	TAIHFYLAFPDNSSRDGIDDIIAEYETGRL	RDGIDDIIAEYETGRLFDINAFTEQELDGF	R	D	G	G	R	L	1	1	0	3	0	0	2	2	0	3	0	0	0	0	0	0	1	0	1	0	0	0	14	1	1565.72	SPCC622.16c|epe1|III|Jmjc	SPCC622.16c|epe1|III|Jmjc	437	450	yes	yes	2	0.00039387	196.16	31828000			112	357	114	130
DTGFNEPTIFPSSDTQNTR	FRRMPAESVNFSYFRDTGFNEPTIFPSSDT	NEPTIFPSSDTQNTRQLNLSKIATLIGYDC	R	D	T	T	R	Q	0	1	2	2	0	1	1	1	0	1	0	0	0	2	2	2	4	0	0	0	0	0	19	2	2125.96	SPCC622.16c|epe1|III|Jmjc	SPCC622.16c|epe1|III|Jmjc	166	184	yes	yes	2;3	1.1028e-05	135.86	60216000			128	357	130	147;148
DTSPVSVDTEFQDTY	KSHLSCINPQYVNPFDTSPVSVDTEFQDTY	DTSPVSVDTEFQDTYLLDAPSFAQPHFSER	F	D	T	T	Y	L	0	0	0	3	0	1	1	0	0	0	0	0	0	1	1	2	3	0	1	2	0	0	15	1	1702.72	SPCC622.16c|epe1|III|Jmjc	SPCC622.16c|epe1|III|Jmjc	82	96	yes	yes	2	0.0032017	100.69	2627700			129	357	131	149
EEISWCGNQSTPIATK	LENSLNSIDSFISSKEEISWCGNQSTPIAT	EISWCGNQSTPIATKSHLSCINPQYVNPFD	K	E	E	T	K	S	1	0	1	0	1	1	2	1	0	2	0	1	0	0	1	2	2	1	0	0	0	0	16	1	1819.84	SPCC622.16c|epe1|III|Jmjc	SPCC622.16c|epe1|III|Jmjc	52	67	yes	yes	2	0.00017656	141.34	10459000			138	357	140	158
EVDISQTDMTPSTALDTR	IHELELQPLNAVNEREVDISQTDMTPSTAL	ISQTDMTPSTALDTRVDTRVDSLPEFSNLI	R	E	V	T	R	V	1	1	0	3	0	1	1	0	0	1	1	0	1	0	1	2	4	0	0	1	0	0	18	2	1978.92	SPCC622.16c|epe1|III|Jmjc	SPCC622.16c|epe1|III|Jmjc	754	771	yes	yes	2;3	3.4388e-203	244.44	44229000			180	357	183;184	205;206;207;208;209
IATLIGYDCPL	PSSDTQNTRQLNLSKIATLIGYDCPLALVD	NLSKIATLIGYDCPLALVDVVTQKQIPNKM	K	I	A	P	L	A	1	0	0	1	1	0	0	1	0	2	2	0	0	0	1	0	1	0	1	0	0	0	11	2	1234.63	SPCC622.16c|epe1|III|Jmjc	SPCC622.16c|epe1|III|Jmjc	191	201	yes	yes	2	0.0081461	144.38	994110			337	357	342	381
IGVVISTNHNIIK	GPKPANNSYQHQSNFIGVVISTNHNIIKKC	NFIGVVISTNHNIIKKCQESQIQTGKNNCS	F	I	G	I	K	K	0	0	2	0	0	0	0	1	1	4	0	1	0	0	0	1	1	0	0	2	0	0	13	0	1406.82	SPCC622.16c|epe1|III|Jmjc	SPCC622.16c|epe1|III|Jmjc	569	581	yes	yes	2;3	0.00077952	113.61	8140600			358	357	363	405;406
LSSLHATTF	IIKAFKKRENTRCNFLSSLHATTFREDIVV	NTRCNFLSSLHATTFREDIVVRPKIKSFVL	F	L	S	T	F	R	1	0	0	0	0	0	0	0	1	0	2	0	0	1	0	2	2	0	0	0	0	0	9	2	975.503	SPCC622.16c|epe1|III|Jmjc	SPCC622.16c|epe1|III|Jmjc	631	639	yes	yes	2	0.019353	124.59	4110700			462	357	468	536
MPAESVNF	QRLLGMSFPQDGFRRMPAESVNFSYFRDTG	PQDGFRRMPAESVNFSYFRDTGFNEPTIFP	R	M	P	N	F	S	1	0	1	0	0	0	1	0	0	0	0	0	1	1	1	1	0	0	0	1	0	0	8	1	893.395	SPCC622.16c|epe1|III|Jmjc	SPCC622.16c|epe1|III|Jmjc	154	161	yes	yes	2	0.0053263	106.76	2627700			487	357	493	561
NDLEYIDQHF	KYNIQHEEMKAYRRKNDLEYIDQHFASSKS	AYRRKNDLEYIDQHFASSKSGISNGRNNNK	K	N	D	H	F	A	0	0	1	2	0	1	1	0	1	1	1	0	0	1	0	0	0	0	1	0	0	0	10	2	1292.57	SPCC622.16c|epe1|III|Jmjc	SPCC622.16c|epe1|III|Jmjc	877	886	yes	yes	2	0.0097447	128.86	4270700			496	357	504	577
NENNIYDFEDHSPVR	TKAENVGIKKRRIMKNENNIYDFEDHSPVR	NENNIYDFEDHSPVREKWGHRLRSRGAS__	K	N	E	V	R	E	0	1	3	2	0	0	2	0	1	1	0	0	0	1	1	1	0	0	1	1	0	0	15	2	1847.81	SPCC622.16c|epe1|III|Jmjc	SPCC622.16c|epe1|III|Jmjc	921	935	yes	yes	2	3.609e-07	150.22	0			499	357	507	580
NIQHEEMK	MENEKPDTTKVPLKYNIQHEEMKAYRRKND	TKVPLKYNIQHEEMKAYRRKNDLEYIDQHF	Y	N	I	M	K	A	0	0	1	0	0	1	2	0	1	1	0	1	1	0	0	0	0	0	0	0	0	0	8	1	1027.48	SPCC622.16c|epe1|III|Jmjc	SPCC622.16c|epe1|III|Jmjc	864	871	yes	yes	2	0.0079871	95.741	4396200			507	357	515	589
PANNSYQHQSNFIGVVISTNHNIIK	CFSHLQTKLIDSGPKPANNSYQHQSNFIGV	NFIGVVISTNHNIIKKCQESQIQTGKNNCS	K	P	A	I	K	K	1	0	5	0	0	2	0	1	2	4	0	1	0	1	1	3	1	0	1	2	0	0	25	2	2794.42	SPCC622.16c|epe1|III|Jmjc	SPCC622.16c|epe1|III|Jmjc	557	581	yes	yes	4	5.2593e-11	121.46	20200000			545	357	553	646
QHQSNFIGVVISTNHNIIK	TKLIDSGPKPANNSYQHQSNFIGVVISTNH	NFIGVVISTNHNIIKKCQESQIQTGKNNCS	Y	Q	H	I	K	K	0	0	3	0	0	2	0	1	2	4	0	1	0	1	0	2	1	0	0	2	0	0	19	1	2148.14	SPCC622.16c|epe1|III|Jmjc	SPCC622.16c|epe1|III|Jmjc	563	581	yes	yes	3;4	0.00012647	114.06	11894000			557	357	565	660;661
VDSLPEFSNL	DMTPSTALDTRVDTRVDSLPEFSNLILSPS	RVDTRVDSLPEFSNLILSPSSNDDSFQLDD	R	V	D	N	L	I	0	0	1	1	0	0	1	0	0	0	2	0	0	1	1	2	0	0	0	1	0	0	10	2	1119.54	SPCC622.16c|epe1|III|Jmjc	SPCC622.16c|epe1|III|Jmjc	776	785	yes	yes	2	0.022624	162.25	1302000			787	357	797	943
VVPQNSLEF	LLSPSSSNLKQQIQKVVPQNSLEFSVGEKE	KQQIQKVVPQNSLEFSVGEKEKKAAEYSLL	K	V	V	E	F	S	0	0	1	0	0	1	1	0	0	0	1	0	0	1	1	1	0	0	0	2	0	0	9	1	1031.53	SPCC622.16c|epe1|III|Jmjc	SPCC622.16c|epe1|III|Jmjc	816	824	yes	yes	2	0.020109	116.88	7105200			862	357	872	1044
YNIQHEEMK	SMENEKPDTTKVPLKYNIQHEEMKAYRRKN	TKVPLKYNIQHEEMKAYRRKNDLEYIDQHF	K	Y	N	M	K	A	0	0	1	0	0	1	2	0	1	1	0	1	1	0	0	0	0	0	1	0	0	0	9	2	1190.54	SPCC622.16c|epe1|III|Jmjc	SPCC622.16c|epe1|III|Jmjc	863	871	yes	yes	3	0.020747	56.258	1647000			883	357	893	1077
[truncated: 5 more columns]

[truncated: 6 more sheets: Supp. Table 5. rep3 no caff, Supp. Table 5. rep1 caff, Supp. Table 5. rep2 caff, Supp Table 5. rep 3 caff, Supp. Table. 6, Supp. Table. 7]
